# Supplementary material for: Associations between Child Snack and Beverage Consumption, Severe Dental Caries, and Malnutrition in Nepal
Source: Int J Environ Res Public Health. 2020 Oct 28;17(21):7911. doi: 10.3390/ijerph17217911 (PMC7672540; doi:10.3390/ijerph17217911)
Supplement: Supplementary file 1 [file ijerph-17-07911-s001.zip]

Archive with 1 entries (1 files):
- ijerph-940163-supplementary.docx
